# Supplementary material for: Staging LaParoscopy to Assess Lymph NOde InvoLvement in Advanced GAstric Cancer (POLA)—Study protocol for a single-arm prospective observational multicenter study
Source: PLoS One. 2023 May 19;18(5):e0285758. doi: 10.1371/journal.pone.0285758 (PMC10198545; doi:10.1371/journal.pone.0285758)
Supplement: S1 Dataset — (XLSX) [file pone.0285758.s002.xlsx]

## Sheet: Arkusz1
nowa LP	NAZWISKO i IMIĘ	PESEL	PŁEĆ	waga	wzrost	BMI	spadek masy ciała	DATA OPERACJI	WIEK W DNIU OPERACJI	ŻYJE/ZGON	DATA ZGONU/OSTATNIEJ OBSERWACJI	PRZEŻYCIE	Rozpoznanie	Lokalizacja EGJ, Upper, Middle, Lower	Lauren	GRADING	CTH przedoperacyjna	RODZAJ CTH	LICZBA CYKLI	CTH po	Liczba cykli CTH po	RODZAJ ZABIEGU (TG, DTR, NEO, SUB)	pT	pN	pM	Lokalizacja przerzutu	Max. Wym. Guza (mm)	USUNIĘTE WĘZŁY CHŁONNE	ZAJĘTE WĘZŁY CHŁONNE	Niezajęte węzły chłonne	30 węzłów	LNR	TRG	MARGINES	CYTOLOGIA	HIPEC		PCI	CZAS HOSPITALIZACJI	POWIKŁANIA	CCI	POBYT NA OIT	POBYT NA OIT dni	READMISJA	TEXTBOOK OUTCOME	LAPAROSKOPIA DIAGNOSTYCZNA	CYTOLOGIA +/-	Data	CRP
1
2
3
4
5
6
7
8
9
10
11
12
13
14
15
16
17
18
19
20
21
22
23
24
25
26
27
28
29
30
31
32
33
34
35
36
37
38
39
40
41
42
43
44
45
46
47
48
49
50
51
52
53
54
55
56
57
58
59
60
61
62
63
64
65
66
67
68
69
70
71
72
73
74
75
76
77
78
79
80
81
82
83
84
85
86
87
88
89
90
91
92
93
94
95
96
97
98
99
100
101
102
103
104
105
106
107
108
109
110
111
112
113
114
115
116
117
118
119
120
121
122
123
124
125
126
127
128
129
130
131
132
133
134
135
136
137
138
139
140
141
142
143
144
145
146
147
148
149
150
151
152
153
154
155
156
157
158
159
160
161
162
163
164
165
166
167
168
169
170
171
172
173
174
175
176
177
178
179
180
181
182
183
184
185
186
187
188
189
190
191
192
193
194
195
196
197
198
199
200
201
202
203
204
205
206
207
208
209
210
211
212
213
214
215
216
217
218
219
220
221
222
223
224
225
226
227
228
229
230
231
232
233
234
235
236
237
238
239
240
241
242
243
244
245
246
247
248
249
250
251
252
253
254
255
256
257
258
259
260
261
262
263
264
265
266
267
268
269
270
271
272
273
274
275
276
277
278
279
280
281
282
283
284
285
286
287
288
289
290
291
292
293
293
294
295
296
297
298
299
300
301
302
303
304
305
306
307
308
309
310
311
312
313
314
315
316
317
318
319
320
321
322
323
324
325
326
327
328
329
330
[truncated: 64 more columns]

## Sheet: Arkusz2
Lokalizacja przerzutów	Ilość
otrzewna	24
węzły chłonne pozaregionalne	25
jajnik	6
wątroba	5
układ kostny	1
